# Supplementary material for: Impact of COVID-19 on Dental Care during a National Lockdown: A Retrospective Observational Study
Source: Int J Environ Res Public Health. 2021 Jul 28;18(15):7963. doi: 10.3390/ijerph18157963 (PMC8345748; doi:10.3390/ijerph18157963)
Supplement: Supplementary file 1 [file ijerph-18-07963-s001.zip]

Archive with 1 entries (1 files):
- ijerph-1298779-supplementary.pdf
